# Supplementary material for: Fibroinflammatory Signatures Increase with Age in the Human Ovary and Follicular Fluid
Source: Int J Mol Sci. 2021 May 5;22(9):4902. doi: 10.3390/ijms22094902 (PMC8125514; doi:10.3390/ijms22094902)
Supplement: Supplementary file 1 [file ijms-22-04902-s001.zip]

Archive with 1 entries (1 files):
- ijms-1168078-con-sup-update.pdf
